# Supplementary material for: Investigating the Structural Evolution and Catalytic Activity of c-Co/Co3Mo Electrocatalysts for Alkaline Hydrogen Evolution Reaction
Source: Molecules. 2023 Oct 9;28(19):6986. doi: 10.3390/molecules28196986 (PMC10574280; doi:10.3390/molecules28196986)
Supplement: Supplementary file 1 [file molecules-28-06986-s001.zip]

Archive with 1 entries (1 files):
- molecules-2561202-supplementary.pdf
